# Supplementary material for: Neural anomalies during vigilance in schizophrenia: Diagnostic specificity and genetic associations
Source: Neuroimage Clin. 2020 Sep 8;28:102414. doi: 10.1016/j.nicl.2020.102414 (PMC7502576; doi:10.1016/j.nicl.2020.102414)
Supplement: Supplementary data 2 [file mmc2.xlsx]

## Sheet: _xltb_storage_
XL Toolbox Settings
	export_preset	<?xml version="1.0" encoding="utf-16"?>_x000D_ <Preset xmlns:xsi="http://www.w3.org/2001/XMLSchema-instance" xmlns:xsd="http://www.w3.org/2001/XMLSchema">_x000D_ <Name>Tiff, 700 dpi, RGB, White canvas</Name>_x000D_ <Dpi>700</Dpi>_x000D_ <FileType>Png</FileType>_x000D_ <ColorSpace>Rgb</ColorSpace>_x000D_ <Transparency>WhiteCanvas</Transparency>_x000D_ <UseColorProfile>false</UseColorProfile>_x000D…
	export_path	C:\Users\pokor076\Desktop\Gabor EEG\Final Gabor Plots\Demo_table_3_28_19p.png

## Sheet: Sheet1
Supplementary Table 2 . Model Comparisons
Dependent Variable	Effect	ANOVA (SZ, SRel, HC)	Mixed Effects Models (SZ, SRel, HC)		Dependent Variable	Effect	ANOVA (BP, BRel, HC)	Mixed Effects Models (BP, BRel, HC)
Behavioral					Behavioral
d'	Group	F(2,162) = 6.29, p= .295	F(2,162) = .712, p= .492		d'	Group	F(2,116) = 5.47, p = < .01	F(2,116) = 3.73, p= .028
	Block	F(2,164) = 35.94, p= <.001	F(2,165) = 29.22 , p= <.001			Block	F(2,115) = 11.38, p = <.001	F(2,115) = 11.48 , p= <.001
	Gender	F(1,165) = 2.14, p=.362	F(1,165) = .008, p= .93			Gender	F(1,116) = 2.39, p = .124	F(1,116) = 3.26, p= .076
	Block*Group	F(4,328) = 1.50 , p= .201	F(4,328) = 1.52 , p= .198			Block*Group	F(4,232) = 1.22, p = .304	F(4,232) = 1.24 , p= .298
	Group*Gender	F(2,165) = .069, p = .934	F(2,165) = .579, p = .562			Group*Gender	F(2,116) = 3.12, p = .048	F(2,116) = 3.46, p = .036
	Block*Gender	F(2,101) =.422, p=.657	F(2,101) = .422, p=.657			Block*Gender	F(2,115) = .422, p =.657	F(2,115) = .805, p=.449
	Group*Block*Gender	F(4,328) = 1.30 p= .268	F(4,328) = 1.32 p= .265			Group*Block*Gender	F(4,232) = 3.24, p = .013	F(4,232) = 3.24, p= .012
SimDiff	Group	F(2,165) = 4.74, p = .01	F(2,165) = 4.32, p = .015		SimDiff	Group	F(2,116) = .191, p = .827	F(2,116) = .168, p = .845
	Gender	F(1,165) = .574, p= .450	F(1,165) = .897, p= .345			Gender	F(1,116) = 4.05, p = .047	F(1,116) = 4.39, p = 039
	Group*Gender	F(2,165) = .132, p=.0.877	F(2,165) = .211, p=.0.81			Group*Gender	F(2,102) = 3.36, p = .032	F(2,116) = 3.77, p = .026
Dependent Variable	Effect	MANOVA (SZ, SRel, HC)	Mixed Effects Models (SZ, SRel, HC)		Dependent Variable	Effect	MANOVA (BP, BRel, HC)	Mixed Effects Models (BP, BRel, HC)
ERPS (Diagnostic Group, Gender)					ERPS (Diagnostic Group, Gender)
N1					N1
	Gender	F(1,161) = 3.38, p = .062	F(1,161) = 4.23, p = .041a			Gender	F(1,111) = 000, p = .984	F(1,111) = 006, p = .940
	Group	F(2,161) = 2.54, p = .082	F(2,161) = 2.60 p = .077			Group	F(2,111) = 3.31, p = .04	F(2,111) = 3.30, p = .04
	Group*Gender	F(2,161) = .762, p = .468	F(2,161) = .962, p = .384			Group*Gender	F(2,111) = .419, p = .658	F(2,111) = .417, p = .660
N2 Difference					N2 Difference
	Gender	F(2,161) = 2.54, p = .082	F(2,161) = 2.60, p = .109			Gender	F(1,115) = 2.73, p = .101	F(1,115) = 2.40, p = .842
	Group	F(2,161) = 5.30, p < .01	F(2,161) = 4.53, p = .012			Group	F(2,115) = 1.96, p = .145	F(2,115) = .881, p = .418
	Group*Gender	F(2,161) = .251, p = .778	F(2,161) = .497, p = .610			Group*Gender	F(2,115) = .524, p = .593	F(2,115) = .571, p = .567
P3b					P3b
	Gender	F(1,162) = 6.03, p = .015	F(1,162) = 5.81, p = .017			Gender	F(1,112) = 4.14, p = .018	F(1,112) = 8.21, p < .01
	Group	F(2,162) = 3.14, p = .016	F(2,162) = 4.09, p = .018			Group	F(2,112) = 6.28, p = .014a	F(2,112) = 2.40, p = .098
	Group*Gender	F(2,162) = 3.16, p = .045	F(2,162) = 3.55, p = .031			Group*Gender	F(2,112) = 3.31, p = .04	F(2,112) = 3.18, p = .047
ERPS (Diagnostic Group, Genotype Group)					ERPS (Diagnostic Group, Genotype Group)
P3b					P3b
	Genotype	F(1,114) = 3.37, p = .035	F(1,114) = 3.14, p = .047			Genotype	F(2, 68) = 1.01., p = .37	F(2, 68) = .679, p = .511
	Group	F(2,114) = 2.05, p = .134	F(2,114) = 2.20, p = .116			Group	F(2, 68) = 1.01, p = .36	F(2, 68) = .506, p = .605
	Group*Genotype	F(2,114) = 1.12, p = .352	F(2,114) = 1.12, p = .351			Group*Genotype	F(2, 68) = 2.48, p = .051	F(2, 68) = 2.51, p = .053
Bold = Significant at alpha of .05 a = Significant in one model, but not the other.
